# Supplementary material for: Understanding the Heat Shock Response in the Sea Cucumber Apostichopus japonicus, Using iTRAQ-Based Proteomics
Source: Int J Mol Sci. 2016 Feb 4;17(2):150. doi: 10.3390/ijms17020150 (PMC4783884; doi:10.3390/ijms17020150)
Supplement: Supplementary file 1 [file ijms-17-00150-s001.zip]

Archive with 3 entries (2 files):
- ijms-109999-Supplementary Materials/
- ijms-109999-Supplementary Materials/TableS1 All proteins annotated.xlsx
- ijms-109999-Supplementary Materials/TableS2 Enriched GO analysis.pdf
